# Supplementary material for: An adaptive slicing algorithm based on model contour information
Source: PLoS One. 2026 Apr 8;21(4):e0344508. doi: 10.1371/journal.pone.0344508 (PMC13061230; doi:10.1371/journal.pone.0344508)
Supplement: S1 Data — (XLSX) [file pone.0344508.s001.xlsx]

## Sheet: Ship
ESTA(h=0.1mm)	Roughness(μm)		ESTA(h=0.2mm)	Roughness(μm)		ASANV	Roughness(μm)		The proposed algorithm	Roughness(μm)
1	10.704		1	18.228		1	16.674		1	13.566
2	11.809		2	19.256		2	16.701		2	13.745
3	11.055		3	18.926		3	15.998		3	13.045
4	10.219		4	17.997		4	16.564		4	13.16
5	11.456		5	18.564		5	16.547		5	13.258
6	11.475		6	18.687		6	15.234		6	13.451
7	10.354		7	19.016		7	15.648		7	13.548
8	10.879		8	18.956		8	16.746		8	13.254
9	10.546		9	18.547		9	16.894		9	13.364
10	10.651		10	18.748		10	16.354		10	13.745
11	10.719		11	18.235		11	15.997		11	13.548
12	10.756		12	18.658		12	16.874		12	12.978
13	11.275		13	18.458		13	16.486		13	13.845
14	11.081		14	19.024		14	16.238		14	13.485
15	11.16		15	18.054		15	16.254		15	13.658
16	10.856		16	19.102		16	15.864		16	13.745
17	10.857		17	18.654		17	16.235		17	13.254
18	11.041		18	18.745		18	16.748		18	13.597
19	11.241		19	19.032		19	16.854		19	13.012
20	10.967		20	18.256		20	16.749		20	13.745
Model	Slicing algorithm	Roughness(μm)	Time（min）
Ship	ESTA(h=0.1mm)	10.955	193
	ESTA(h=0.2mm)	18.6572	96
	ASANV	16.383	162
	The proposed algorithm	13.4502	171

## Sheet: Vase
ESTA(h=0.1mm)	Roughness(μm)		ESTA(h=0.2mm)	Roughness(μm)		ASANV	Roughness(μm)		The proposed algorithm	Roughness(μm)
1	8.798		1	22.175		1	14.027		1	12.237
2	11.555		2	22.91		2	14.135		2	10.468
3	10.6		3	21.359		3	14.204		3	11.297
4	11.158		4	21.498		4	13.817		4	12.504
5	11.536		5	21.406		5	16.707		5	11.919
6	9.788		6	18.951		6	16.207		6	12.727
7	11.765		7	18.547		7	15.724		7	11.847
8	9.475		8	18.911		8	14.609		8	12.272
9	8.849		9	18.161		9	15.086		9	11.497
10	9.206		10	19.197		10	15.262		10	11.844
11	9.418		11	19.057		11	14.062		11	12.118
12	9.473		12	19.279		12	14.379		12	12.025
13	9.411		13	17.498		13	14.121		13	12.136
14	9.266		14	17.911		14	14.362		14	12.194
15	8.816		15	18.046		15	14.516		15	12.718
16	9.05		16	18.009		16	14.015		16	11.951
17	9.543		17	20.596		17	13.213		17	11.083
18	8.625		18	17.805		18	14.994		18	12.368
19	9.269		19	19.208		19	13.982		19	12.896
20	8.218		20	19.262		20	14.22		20	10.398
Model	Slicing algorithm	Roughness(μm)	Time（min）
Vase	ESTA(h=0.1mm)	9.69095	319
	ESTA(h=0.2mm)	19.4893	161
	ASANV	14.5821	175
	The proposed algorithm	11.925	189

## Sheet: Dice
ESTA(h=0.1mm)	Roughness(μm)		ESTA(h=0.2mm)	Roughness(μm)		ASANV	Roughness(μm)		The proposed algorithm	Roughness(μm)
1	11.48		1	19.156		1	15.305		1	13.552
2	11.459		2	19.172		2	15.236		2	13.352
3	11.453		3	19.234		3	15.206		3	13.217
4	11.479		4	19.262		4	15.208		4	13.403
5	11.321		5	19.208		5	15.131		5	13.221
6	11.256		6	19.148		6	15.714		6	12.076
7	11.162		7	19.756		7	15.727		7	12.047
8	11.14		8	19.001		8	15.659		8	13.08
9	11.119		9	19.824		9	15.637		9	13.081
10	11.216		10	19.756		10	15.677		10	13.126
11	11.198		11	19.373		11	15.719		11	13.651
12	11.142		12	19.383		12	15.664		12	13.604
13	11.059		13	19.388		13	15.61		13	13.63
14	11.166		14	19.369		14	15.714		14	13.714
15	11.284		15	19.347		15	15.669		15	13.651
16	11.333		16	19.854		16	15.741		16	13.16
17	11.835		17	19.654		17	15.245		17	13.125
18	11.805		18	19.792		18	15.235		18	13.163
19	11.815		19	18.97		19	15.303		19	13.121
20	11.847		20	18.824		20	15.275		20	13.131
Model	Slicing algorithm	Roughness(μm)	Time（min）
Dice	ESTA(h=0.1mm)	11.3785	118
	ESTA(h=0.2mm)	18.8736	60
	ASANV	15.4838	80
	The proposed algorithm	13.2052	92
